# Supplementary material for: Effects of long-term fertilization on soil organic carbon mineralization and microbial community structure
Source: PLoS One. 2019 Jan 25;14(1):e0211163. doi: 10.1371/journal.pone.0211163 (PMC6347141; doi:10.1371/journal.pone.0211163)
Supplement: S1 Table — (XLS) [file pone.0211163.s001.xls]

## Sheet: Sheet1
mg/kg	3d	6	9	12	15	18	21	24	27	30
CK	146.014	131.24	122.709	104.515	82.8725	78.2897	79.8994	67.7365	41.2231	30.9232
NPK	174.253	154.764	113.298	100.782	82.4619	73.9591	76.7064	64.7915	60.3739	49.1795
M	291.235	235.16	209.241	151.834	131.969	122.336	113.876	121.729	112.757	89.8245
MNPK	274.86	247.367	173.672	163.48	159.26	153.143	143.068	140.834	121.729	91.67
mg/kg	3d	6	9	12	15	18	21	24	27	30
CK	146.014	277.253	399.962	504.477	587.349	665.639	745.538	813.275	854.498	885.421
NPK	174.253	329.017	442.315	543.097	625.559	699.518	776.225	841.016	901.39	950.569
M	291.235	526.395	735.636	887.47	1019.44	1141.77	1255.65	1377.38	1490.14	1579.96
MNPK	274.86	522.227	695.899	859.379	1018.64	1171.78	1314.85	1455.69	1577.41	1669.08
Soil organic carbon accumulation mineralization
g/kg	3	6	9	12	15	18	21	24	27	30
CK	0.146014	0.277253	0.399962	0.504477	0.587349	0.665639	0.745538	0.813275	0.854498	0.885421
NPK	0.174253	0.329017	0.442315	0.543097	0.625559	0.699518	0.776225	0.841016	0.90139	0.950569
M	0.291235	0.526395	0.735636	0.88747	1.01944	1.14177	1.25565	1.37738	1.49014	1.57996
MNPK	0.27486	0.522227	0.695899	0.859379	1.01864	1.17178	1.31485	1.45569	1.57741	1.66908
	Variance analysis table
	Source of variation	sum of square	df	Mean square	F	p
	Between treatments	1.51582e+06	3	505274	17.884	0.0007
	Within the treatment	226016	8	28252.1
	Total variation	1.74184e+06	11
		Repeat 1	Repeat 2	Repeat 3	average	5% significant level	Standard deviation
	CK	966.424	850.071	839.769	885.421	b	0.885421
	NPK	1193.37	877.566	780.773	950.569	b	0.950569
	M	1774.84	1424.1	1540.94	1579.96	a	1.57996
	MNPK	1526.17	1621	1860.08	1669.08	a	1.66908
