# Supplementary material for: Effects of long-term fertilization on soil organic carbon mineralization and microbial community structure
Source: PLoS One. 2019 Jan 25;14(1):e0211163. doi: 10.1371/journal.pone.0211163 (PMC6347141; doi:10.1371/journal.pone.0211163)
Supplement: S2 Table — (XLS) [file pone.0211163.s002.xls]

## Sheet: OTU
Domain	Kingdom	Phylum	YP11	YP12	YP13	YP21	YP22	YP23	YP31	YP32	YP33	YP41	YP42	YP43	SUM
d__Bacteria	k__norank	p__Gracilibacteria	11	20	4	7	6	4	2	1	4	1	2	3	65
d__Bacteria	k__norank	p__Chloroflexi	5920	6087	5182	6934	6918	7040	4633	3592	4194	4957	6729	5784	67970
d__Bacteria	k__norank	p__Elusimicrobia	17	14	21	41	32	32	64	67	37	34	41	36	436
d__Bacteria	k__norank	p__Verrucomicrobia	422	364	415	866	944	747	378	480	520	721	667	341	6865
d__Bacteria	k__norank	p__RBG-1__Zixibacteria_	131	100	122	84	83	90	269	70	121	74	103	119	1366
d__Bacteria	k__norank	p__Spirochaetae	13	28	21	20	20	18	15	31	17	23	48	16	270
d__Bacteria	k__norank	p__Hydrogenedentes	3	2	0	1	5	2	4	1	2	3	7	10	40
d__Bacteria	k__norank	p__AC1	21	19	14	40	42	27	47	42	25	54	25	22	378
d__Bacteria	k__norank	p__Gemmatimonadetes	471	1046	773	651	668	774	441	358	416	537	592	540	7267
d__Bacteria	k__norank	p__Chlamydiae	13	7	16	26	20	10	15	11	30	12	8	8	176
d__Bacteria	k__norank	p__BRC1	15	10	5	8	9	10	12	6	9	6	12	10	112
d__Bacteria	k__norank	p__GAL15	2	8	5	1	2	2	11	2	2	1	4	3	43
d__Bacteria	k__norank	p__Nitrospirae	475	781	490	468	434	503	476	415	360	367	634	479	5882
d__Bacteria	k__norank	p__Armatimonadetes	143	123	144	189	270	298	150	67	89	103	211	124	1911
d__Bacteria	k__norank	p__unclassified_k__norank	163	219	180	187	210	207	160	100	112	118	196	162	2014
d__Bacteria	k__norank	p__Acidobacteria	3739	3613	3797	4919	5612	5512	4847	3656	4254	4210	4835	3974	52968
d__Bacteria	k__norank	p__Microgenomates	71	63	122	140	195	160	28	33	56	40	32	60	1000
d__Bacteria	k__norank	p__Chlorobi	80	151	151	70	92	89	138	92	72	72	114	116	1237
d__Bacteria	k__norank	p__Planctomycetes	162	172	215	248	258	268	204	263	331	210	304	248	2883
d__Bacteria	k__norank	p__CPR2	57	67	50	61	38	39	33	21	26	21	23	29	465
d__Bacteria	k__norank	p__Bacteroidetes	1062	1620	1535	1393	1055	1204	1777	1645	1324	1595	1273	1331	16814
d__Bacteria	k__norank	p__Proteobacteria	5675	10942	7557	7636	6787	7997	8032	8097	6083	7128	8391	7455	91780
d__Bacteria	k__norank	p__Parcubacteria	82	247	133	205	219	205	105	94	132	80	61	88	1651
d__Bacteria	k__norank	p__WWE3	5	10	8	5	6	6	11	13	5	7	15	6	97
d__Bacteria	k__norank	p__WS2	24	24	17	44	60	46	45	28	57	53	47	42	487
d__Bacteria	k__norank	p__Firmicutes	30	79	56	46	42	46	59	74	51	48	56	65	652
d__Bacteria	k__norank	p__WS6	10	22	19	20	4	10	9	19	11	8	9	6	147
d__Bacteria	k__norank	p__FCPU426	3	3	4	3	7	6	9	11	13	7	9	4	79
d__Bacteria	k__norank	p__Nitrospinae	186	121	125	132	155	148	108	74	95	77	106	93	1420
d__Bacteria	k__norank	p__Fibrobacteres	8	14	9	14	13	8	15	9	6	15	16	16	143
d__Bacteria	k__norank	p__Lentisphaerae	2	5	5	1	4	4	2	6	6	5	4	6	50
d__Bacteria	k__norank	p__Omnitrophica	4	1	3	0	3	2	1	1	1	3	4	3	26
d__Bacteria	k__norank	p__Aminicenantes	45	23	42	63	64	58	33	20	28	50	42	43	511
d__Bacteria	k__norank	p__Deinococcus-Thermus	15	15	19	14	14	12	14	20	30	7	5	9	174
d__Bacteria	k__norank	p__Tectomicrobia	5	9	7	7	4	8	11	10	6	5	13	11	96
d__Bacteria	k__norank	p__Actinobacteria	1414	2034	1914	1560	1618	2008	1908	1389	1334	1524	1883	2013	20599
d__Bacteria	k__norank	p__Cyanobacteria	131	77	132	317	337	110	309	496	226	205	105	178	2623
d__Bacteria	k__norank	p__Saccharibacteria	109	110	136	176	217	116	201	151	143	284	152	135	1930
d__Bacteria	k__norank	p__Latescibacteria	290	192	294	317	378	302	356	282	394	341	464	382	3992
d__Bacteria	k__norank	p__Candidatus_Berkelbacteria	11	13	24	11	6	9	17	8	3	3	5	3	113
d__Bacteria	k__norank	p__Ignavibacteriae	107	153	118	99	73	97	194	264	174	143	169	189	1780
d__Bacteria	k__norank	p__Poribacteria	2	3	6	3	4	6	4	2	4	4	1	1	40
d__Bacteria	k__norank	p__TM6__Dependentiae_	6	20	9	16	15	11	11	15	12	3	15	5	138
d__Bacteria	k__norank	p__BJ-169	0	0	0	0	3	2	0	0	0	0	0	0	5
		Df	Sums Of Sqs	Mean Sqs	F.Model	R2	Pr(>F)
	group_factor$ZU00	3	0.04409	0.0146967	3.0664	0.53486	0.004
	Residuals	8	0.038342	0.0047928	0.46514
	Total	11	0.082432	1

## Sheet: Environmental Factors
	#SampleID	TOC	TN	SMBC	SMBN	pH	WC	qMB	Ct	C0
CK	YP11	25.69	2.5	426.67	27.65	7.1	24.64	1.66	0.97	1.49
	YP12	27.82	2.26	424.97	22.04	7.18	26.54	1.53	0.85	1.11
	YP13	22.55	2.05	486.74	35.15	7.14	28.21	2.16	0.84	1.08
NPK	YP21	24.69	2.31	358.42	41.82	7.21	30.19	1.45	1.19	1.6
	YP22	25.44	1.95	581.29	28.26	6.94	30.49	2.28	0.89	1.14
	YP23	29.84	1.84	497.18	55.66	7.04	34.06	1.67	0.78	1.05
M	YP31	43.73	2.39	880.04	73.76	6.92	30.06	2.01	1.77	2.52
	YP32	40.81	2.79	875.51	85.12	6.83	31.41	2.15	1.42	1.97
	YP33	39.7	2.86	757.97	61.63	7.26	35.62	1.91	1.54	1.82
MNPK	YP41	42.8	3.09	1371.43	53.33	7.35	31.24	3.2	1.53	2.18
	YP42	35.22	2.89	1111.11	57.61	7.31	31.76	3.16	1.62	2.5
	YP43	35.95	3.09	1248.71	64.36	7.83	34	3.47	1.86	3.19
